# Supplementary material for: FvBck1, a component of cell wall integrity MAP kinase pathway, is required for virulence and oxidative stress response in sugarcane Pokkah Boeng pathogen
Source: Front Microbiol. 2015 Oct 8;6:1096. doi: 10.3389/fmicb.2015.01096 (PMC4597114; doi:10.3389/fmicb.2015.01096)
Supplement: Supplementary Table S1 — PCR primers used in this study. [file Table1.XLS]

## Sheet: Sheet1
	Table S1. PCR primers used in this study
	Primers	Sequence(5’-3’)a	Application
	1F	AAGGTACCGAAGAGGGCACAACACTTCAGA	FvBCK1 deletion
	1R	TATAAGCTTTCAGGTTTATTCCGAGCCGTTA
	2F	GGACTAGTAAAGGAGCCATAGATACACGATC
	2R	GATCTAGAGAAGGTGGGCAAGAAGTATG
	3F	GAAGAGGGCACAACACTTCAGA
	3R	GAAGGTGGGCAAGAAGTATG
	4F	TGGCTCAACGCTAGGCAGTT	FvBCK1 deletion mutant screen
	4R	AGGAGACAAGGATACAGGGA
	HR	GACAGACGTCGCGGTGAGTT
	5F	GGGCAAGTGGGAGCTTAGCACAGACGATGA	FvBCK1 deletion mutant screen and ΔFvbck1 complementation
	5R	CATCAGCCGTATCCAGCCGTTCATTTCATTACC	ΔFvbck1 complementation
	PF	GAAGAGGGCACAACACTTCAGA	probe
	PR	TCAGGTTTATTCCGAGCCGTTA
	RP27F	GCTGCAAGGCGATTAAGTTGG	Over express CAT or POX in ΔFvbck1
	RP27R-CAT	CAGGAGTGATTGCACGTGCATTTTGAAGATTGGGTTCCTACG
	RP27R-POX	TAGCGAGAGTAGTTGAGCCTTTCATTTTGAAGATTGGGTTCCTACG
	CAT-OEF	CCAATCTTCAAAATGCACGTGCAATCACTCCTG
	CAT-OER	CACCAACCAATGGGTCATCTTCT
	POX-OEF	CCAATCTTCAAAATGAAAGGCTCAACTACTCTCGCTA
	POX-OER	CTGGAACTGGAACATCTCAAACC
	MoC1F	GACGACGATGGATAGATAAGGT	Amplified the MCK1 gene with its native promoter
	MoC1R	GCAAGATAGGTAGGGTAGGTGT
	MoC2F	GACCCAGCCCACCCAAAAC	MoC transformants screen
	MoC2R	GTACCACCGACTCCTCAAACTTG
	QF-ACT	CGATTCTGGTGATGGTGTT	RT-PCR
	QR-ACT	ACTCTTCCGTAGCAATGTC
	QF-BCK1	GCCTCGCCTATCTACATC	RT-PCR and qRT-PCR
	QR-BCK1	TGTTGTCTGTCTTCTTGGA
	QF-TUB2	CAGCGTTCCTGAGTTGACCCAACAG	qRT-PCR
	QR-TUB2	CTGGACGTTGCGCATCTGATCCTCG
	QF-CAT	CTTCCAACGGTATTCTCACT
	QR-CAT	CCACGGTCATCCTTCTTG
	QF-POX	CCAAGTTCCAGACTGAGAT
	QR-POX	CTTACCATTCAAGACGATGT
	QF-SOD	ATTCAAGGTGGCTAACAC
	QR-SOD	ACAGAGCCCTTAGCATTT
	a The respective restriction enzyme sites included in primers are listed in red letters in the sequence.
